# Supplementary material for: Selective Factors Associated with the Evolution of Codon Usage in Natural Populations of Arboviruses
Source: PLoS One. 2016 Jul 25;11(7):e0159943. doi: 10.1371/journal.pone.0159943 (PMC4959722; doi:10.1371/journal.pone.0159943)
Supplement: S1 Table — (XLSX) [file pone.0159943.s002.xlsx]

## Sheet: Sheet1
Group:	%GC	%GC1	%GC2	%GC3	ApA	ApC	ApT	ApG	CpA	CpC	CpT	CpG	TpA	TpC	TpT	TpG	GpA	GpC	GpT	GpG	TTT	TTC	TTA	TTG	CTT	CTC	CTA	CTG	ATT	ATC	ATA	GTT	GTC	GTA	GTG	TCT	TCC	TCA	TCG	AGT	AGC	CCT	CCC	CCA	CCG	ACT	ACC	ACA	ACG
Aedes aegypti	50.65	53.67	40.14	58.14	1.19526	0.889927	0.932774	0.897747	1.09129	1.04402	0.897747	0.973836	0.715842	1.05578	1.19526	1.09129	1.05578	1.04569	0.889927	1.04402	0.55792	1.44208	0.333059	1.25896	0.632811	0.766035	0.479604	2.1449	1	1.59429	0.405714	1.04878	1.08537	0.603659	1.2622	0.672611	1.2	0.672611	1.41401	0.932484	1.10828	0.667961	1.02392	1.47368	1.60766	0.801471	1.46112	0.694394	0.990958
Aedes albopictus	53.2	54.8	40.55	64.26	1.18232	0.953023	0.958969	0.893625	1.06988	0.941512	0.893625	1.08279	0.63383	1.10711	1.18232	1.06988	1.10711	0.985695	0.953023	0.941512	0.485437	1.51456	0.233141	1.11242	0.486265	0.865952	0.5662	2.72442	0.741379	1.86207	0.396552	0.879765	1.30205	0.510264	1.30792	0.542274	1.40816	0.48105	1.70554	0.787172	1.0758	0.350598	1.35885	1.29187	1.73206	0.641791	1.72875	0.564195	0.962025
African horsesickness virus	41.93	47.25	36.71	41.84	1.08057	0.828085	1.11928	0.903861	1.05876	0.97425	0.903861	1.07476	0.758461	1.15714	1.08057	1.05876	1.15714	1.04556	0.828085	0.97425	1.32635	0.673647	1.57284	1.60368	0.750314	0.404933	0.635343	0.518905	1.40005	0.734111	0.865835	1.56013	0.474954	0.869563	1.09536	0.872618	0.372602	1.46738	1.06979	1.29353	0.924076	0.737341	0.283828	1.71416	0.902967	1.00769	0.461266	1.22532	1.30438
Akabane virus	39.97	43.28	36.37	40.26	0.983352	0.937008	1.06834	0.987063	1.2825	0.966728	1.0383	0.461159	0.836457	0.94702	1.01009	1.32994	1.00852	1.22488	0.824897	1.03551	1.29523	0.70477	1.43437	0.821766	0.701421	0.559538	0.711413	1.19368	0.986924	0.814459	1.19862	1.32687	1.04834	0.61414	1.01065	1.39634	0.617815	1.93206	0.343935	1.09489	0.614962	0.984346	0.366188	1.93046	0.391707	1.40995	0.476432	1.92043	0.409885
Bluetongue virus	44.35	51.22	38.62	43.22	1.04729	0.859691	1.13322	0.908345	1.067	0.938914	0.908345	1.09168	0.801354	1.1275	1.04729	1.067	1.1275	1.07755	0.859691	0.938914	1.19451	0.805489	1.73577	1.216	0.703753	0.351976	0.71148	0.729332	1.06914	0.904646	1.02622	1.35401	0.607763	0.94249	1.09573	0.703823	0.349203	1.62882	1.10397	1.1372	1.07699	0.733275	0.644019	1.54316	1.04172	1.14316	0.403544	1.04861	1.19154
Bos taurus	53.66	56.64	41.89	62.46	1.09487	0.844341	0.903725	1.15773	1.21972	1.21037	1.15773	0.195569	0.727378	1.05986	1.09487	1.21972	1.05986	0.940232	0.844341	1.21037	0.847545	1.15245	0.419654	0.799341	0.792679	1.41217	0.406331	2.89761	0.982063	1.56726	0.450673	0.640254	1.00792	0.399366	1.95246	1.03968	1.37302	0.785714	0.396825	0.873016	1.53175	1.0785	1.95215	1.39713	0.746411	0.888031	1.45389	0.940325	0.520796
Bovine ephemeral fever virus	34.44	40.66	32.97	29.69	1.02701	0.815221	1.04877	1.00557	1.24292	1.27351	1.0061	0.34812	0.737699	1.23975	1.11181	1.17444	1.15223	0.828624	0.745547	1.1861	1.20932	0.79068	2.19759	1.6108	0.511978	0.432643	0.697025	0.83671	1.1981	0.812935	0.988966	1.3084	0.581635	1.37626	0.733707	1.45723	0.527537	1.76844	0.273202	1.40356	0.570033	1.87319	0.261148	0.706029	0.112919	1.73161	0.278119	0.940108	0.0478843
Chandipura virus	44.56	48.63	39.43	45.62	1.01359	0.852592	1.05991	1.03708	1.17937	1.20983	1.0158	0.560246	0.60222	1.23446	1.10926	1.208	1.28903	0.746328	0.778786	1.08505	0.837325	1.16267	0.669847	1.80877	0.966269	0.776293	0.544751	1.18715	1.52774	0.889196	0.583062	1.05845	0.891472	0.768996	1.28108	1.51784	1.43198	1.13788	0.382111	0.802996	0.727191	1.40445	1.13474	1.70967	0.71311	1.2012	1.08412	1.70054	0.530778
Culex nigripalpus	52.27	54.61	38.92	63.28	0.996612	1.10621	1.02214	0.871589	1.07817	0.953073	0.871589	1.09847	0.942815	0.975373	0.996612	1.07817	0.975373	0.952011	1.10621	0.953073	1.07379	0.926209	0.432976	1.65197	0.519571	1.05247	0.672778	1.99169	1.2948	1.04624	0.65896	0.915167	0.647815	0.529563	1.90746	0.387387	0.900901	0.567568	1.75676	0.945946	1.44144	0.273092	1.55981	1.0622	1.81818	0.472272	1.56962	0.600362	1.39602
Culex pipens quinquefasciatus	51.07	52.2	39.18	61.84	1.30189	0.903999	0.863827	0.825648	1.08692	1.10449	0.825648	1.03779	0.653533	0.985493	1.30189	1.08692	0.985493	1.07541	0.903999	1.10449	0.779956	1.22004	0.253125	1.28561	0.579522	0.62615	0.379687	2.42467	1.05109	1.65876	0.290146	1.2511	1.02203	0.428781	1.29809	0.718973	1.1127	0.607703	1.57489	0.770328	1.21541	0.571429	0.899522	0.92823	1.96172	0.70674	1.62025	0.499096	1.15009
Culex pipiens	52.48	53.74	40.45	63.24	1.14056	0.905884	0.983243	0.913911	0.997899	1.08769	0.913911	1.03024	0.852908	0.999959	1.14056	0.997899	0.999959	1.03964	0.905884	1.08769	0.901961	1.09804	0.446298	1.49876	0.579522	0.606167	0.39967	2.51792	1.1506	1.59036	0.259036	0.992296	0.912173	0.486903	1.60863	0.78125	0.945312	0.625	1.625	0.9375	1.08594	0.56102	0.909091	0.976077	2.63158	0.603774	1.25859	0.44123	1.55515
Culex tritaeniorhynchus	54.55	55.284	46.836	61.536	1.11792	1.02568	1.04059	1.05733	1.09905	1.0008	1.06165	0.824765	0.603511	1.17961	0.877528	1.04438	1.35655	0.786604	0.78976	1.12513	0.658	1.342	0.134	1.132	0.784	1.554	0.81	1.584	0.958	1.52	0.52	1.052	1.758	0.324	0.872	1.234	1.348	1.25	0.78	0.41	0.98	0.738	0.77	0.804	1.688	0.732	1.702	1.066	0.502
Culicoides sonorensis	37.38	45.04	39.15	27.97	1.22136	0.889326	0.93807	0.808609	0.95	1.05101	0.808609	0.778934	0.593354	1.05055	1.22136	0.95	1.05055	1.05126	0.889326	1.05101	1.24545	0.754545	1.52541	1.61866	1.24564	0.472943	0.353042	0.22648	1.88348	0.615652	0.50087	1.81157	0.866116	0.753719	0.568595	1.10306	0.392758	2.2312	0.48468	1.32869	0.45961	1.14409	0.373206	2.62201	0.181818	1.33072	0.556962	1.59132	0.318264
Dengue virus	46.37	50.03	43.13	45.95	0.749217	0.993606	0.96755	1.01471	1.26306	0.933329	1.16426	0.412073	0.604719	1.05781	0.877001	1.39538	1.10324	0.859735	0.82503	0.922553	0.949658	1.05034	0.726401	1.16138	0.665118	0.964871	1.03814	1.55538	0.766981	1.0095	1.22352	0.847212	0.975105	0.659827	1.51786	0.7876	0.849247	2.10505	0.377325	0.999646	0.881134	0.889622	0.534928	2.31435	0.309091	0.585111	1.23797	2.90524	0.705244
Eastern equine encephalitis virus	49.95	53.23	44.65	51.97	0.726562	1.07561	0.95961	1.02558	1.19972	0.812882	0.974921	0.810584	0.866022	0.848683	0.83867	1.25693	0.985512	1.07933	1.01588	0.758387	1.08719	0.91281	0.733062	0.786351	0.891931	0.492927	0.70675	1.57137	1.01621	1.24901	0.734781	0.82363	1.07628	0.749258	1.35083	0.833796	0.75	1.24965	0.542332	1.04146	1.58276	1.1214	0.822967	2.85024	1.43493	0.939254	1.57649	1.44702	0.939964
Epizootic hemorrhagic disease virus	43.21	49.08	37.78	42.78	1.04934	0.844556	1.14294	0.891475	1.05591	0.969674	0.891475	1.1014	0.8258	1.11551	1.04934	1.05591	1.11551	1.08515	0.844556	0.969674	1.14983	0.850172	1.80045	1.35089	0.348979	0.223682	0.866752	0.573527	0.979352	0.774513	1.24614	1.03426	0.483724	1.16159	1.32043	0.297298	0.351225	1.94929	1.22534	1.15967	1.01718	0.762352	0.457799	1.91435	0.86201	0.899028	0.457722	1.20347	1.2
Equine encephalosis virus	45.11	43.57	42.74	49.03	1.02953	0.919583	1.07511	0.958303	1.12092	0.970121	0.958303	0.93641	0.789378	1.08866	1.02953	1.12092	1.08866	1.02031	0.919583	0.970121	1.12423	0.875769	1.30332	1.46512	0.711746	0.354974	0.826984	0.778358	1.07896	0.735468	1.18557	1.35438	0.528448	0.92009	1.19708	0.735871	0.496143	1.64388	1.02151	1.20486	0.897733	0.703847	0.554641	1.72517	1.43033	0.900428	0.576709	1.2766	1.37837
Equus caballus	52.7	54.89	40.84	62.38	1.13024	0.827666	0.867863	1.17467	1.19683	1.23182	1.17467	0.294819	0.708791	1.00816	1.13024	1.19683	1.00816	0.977233	0.827666	1.23182	0.830549	1.16945	0.379687	0.839308	0.85263	1.53207	0.39967	2.97754	0.922594	1.6569	0.420502	0.600639	1.07987	0.351438	1.96805	1.08791	1.43407	0.799451	0.337912	0.857143	1.48352	1.19134	1.82775	1.29187	0.602871	0.935543	1.55515	0.940325	0.513562
Gallus gallus	51.38	55.01	41.37	57.78	1.05773	0.82795	0.875499	1.22965	1.3786	1.14272	1.22965	0.329095	0.534165	0.974784	1.05773	1.3786	0.974784	1.02796	0.82795	1.14272	0.908108	1.09189	0.466282	0.839308	0.825985	1.11908	0.39967	2.56455	1.05882	1.38655	0.554622	1.28354	0.724758	0.431535	1.56017	1.08462	1.20769	0.892308	0.4	0.861538	1.55385	1.09677	1.62679	1.50239	0.746411	0.992537	1.19349	1.16456	0.556962
Homo sapiens	52.27	55.72	42.54	58.55	1.13061	0.810995	0.845179	1.21429	1.23323	1.2369	1.21429	0.295775	0.665421	0.979761	1.13061	1.23323	0.979761	0.981605	0.810995	1.2369	0.92876	1.07124	0.51291	0.859291	0.879275	1.30559	0.479604	2.63782	1.08352	1.40858	0.507901	0.724876	0.955519	0.467875	1.85173	1.12454	1.30949	0.902589	0.325524	0.895191	1.44266	1.14566	1.89474	1.61722	0.660287	0.984962	1.36709	1.09222	0.44123
Ixodes ricinus	55.19	56.46	41.94	67.16	1.09855	0.996301	0.808065	1.06851	1.12977	0.946297	1.06851	0.895191	0.619324	1.08646	1.09855	1.12977	1.08646	0.985032	0.996301	0.946297	0.661458	1.33854	0.159868	0.752712	1.07911	1.39885	0.259786	2.45131	0.848921	1.79137	0.359712	0.683068	1.36035	0.347323	1.60926	0.756923	1.54154	0.48	0.830769	0.692308	1.69846	0.745182	1.70335	0.956938	0.976077	0.684746	1.71429	0.824593	0.998192
Japanese encephalitis virus	51.5	54.3	44.59	55.62	0.791922	0.992333	0.901256	1.04222	1.21728	0.850201	1.17742	0.613774	0.561308	1.03522	0.888591	1.32319	1.10707	0.937324	0.8775	0.844853	0.972344	1.02766	0.445965	0.995512	0.665118	1.44947	0.833646	1.47179	0.988711	1.2656	0.745688	0.742892	1.28554	0.344608	1.62696	0.377487	1.1658	1.41208	0.502241	1.03943	1.50296	0.948493	1.00718	1.44928	0.583732	0.85162	1.59855	1.62893	0.822423
Langat virus	54.36	57.44	46.36	59.27	0.735398	1.08598	0.931326	1.03342	1.36374	0.877039	1.26221	0.491139	0.431332	1.0047	0.800504	1.44769	1.16881	0.873278	0.887773	0.816795	0.919893	1.08011	0.0759374	1.38952	0.918576	1.24997	0.56953	2.34407	0.933535	1.31873	0.747734	0.646028	0.857358	0.357304	2.13931	0.413172	0.767397	1.52879	0.63968	1.40599	1.24497	1.06153	0.844019	1.2555	0.619617	1.01532	1.3349	1.58481	0.725859
Lutzomyia longipalpis	42.46	49.69	36	41.71	1.2423	0.805401	0.907636	0.91765	1.08078	1.14617	0.91765	0.855411	0.673091	1.07368	1.2423	1.08078	1.07368	1.07512	0.805401	1.14617	0.977099	1.0229	0.652795	1.0458	1.3722	1.29893	0.606167	0.666117	1.66004	0.922242	0.417722	1.76523	0.67162	0.647845	0.915305	1.05047	1.10726	1.37224	0.55836	1.07886	0.832808	0.985646	0.77512	1.70335	0.535885	1.04882	0.79566	1.28029	0.875226
Meleagris gallopavo	52.06	53.71	40.9	61.58	1.10521	0.864824	0.854631	1.19735	1.26812	1.08551	1.19735	0.185437	0.71373	1.01451	1.10521	1.26812	1.01451	1.10257	0.864824	1.08551	0.803738	1.19626	0.419654	0.712745	0.712745	1.31891	0.313075	2.9509	0.977867	1.56338	0.458753	0.728376	0.946889	0.400607	1.92413	0.910345	1.34897	0.835862	0.306207	0.786207	1.81241	1.03154	1.77033	1.5311	0.526316	0.809773	1.62025	1.11392	0.571429
Mus musculus	52.03	55.22	42.28	58.6	1.07839	0.87357	0.875275	1.19684	1.21577	1.20799	1.19684	0.16496	0.757404	1.03377	1.07839	1.21577	1.03377	0.932818	0.87357	1.20799	0.882051	1.11795	0.446298	0.892597	0.892597	1.34556	0.539555	2.63116	1.01987	1.49007	0.490066	0.691438	0.995153	0.478191	1.83522	1.17533	1.31318	0.856106	0.304716	0.921403	1.42926	1.23841	1.74163	1.6555	0.593301	1.00921	1.37432	1.15732	0.405063
Ochlerotatus sollicitans	54.34	54.23	35.82	72.99	1.21701	0.945471	0.983053	0.84015	0.952977	1.05034	0.84015	1.15512	0.724777	1.10188	1.21701	0.952977	1.10188	0.899366	0.945471	1.05034	0.654731	1.34527	0.366364	1.78519	0.393009	0.246463	0.28643	3.81685	1.1422	1.58945	0.268349	0.521739	0.751753	0.241234	2.48527	0.12	1.215	0.36	2.625	0.705	0.975	0.0879121	1.03349	0.698565	3.37799	0.481356	1.48282	0.130199	2.14105
Omsk hemorrhagic fever virus	53.39	57.18	45.43	57.55	0.811262	1.02283	0.902663	1.01856	1.27934	0.838687	1.28383	0.544076	0.454817	1.01711	0.802662	1.43684	1.12955	0.932324	0.877032	0.826628	0.76027	1.23973	0.293092	0.908251	0.796343	1.07345	0.773695	2.59053	0.879242	1.22297	0.89779	0.664991	1.16566	0.222947	1.9464	0.514032	0.787731	1.50508	0.638631	1.2465	1.30802	1.04379	0.992823	1.14402	0.4311	0.661685	1.617	1.86365	0.639421
Oropouche virus	39.12	42.73	36.19	38.41	0.979293	0.90404	1.05996	1.03345	1.25336	1.00675	1.06811	0.407012	0.834158	0.990922	1.04142	1.26235	1.06616	1.19158	0.764257	1.05873	1.01418	0.985815	1.4155	0.990072	0.831092	0.599061	0.750048	0.83198	1.04842	0.364614	1.58696	1.15638	0.788899	1.2459	0.808818	1.59383	0.494216	1.99679	0.483933	0.888817	0.542416	1.05629	0.342903	1.62392	0.451994	1.53398	0.47402	1.9959	0.12393
Pan troglodytes	54.48	56.46	43.94	63.04	1.12429	0.831554	0.877842	1.16522	1.2017	1.24013	1.16522	0.255667	0.741857	0.981862	1.12429	1.2017	0.981862	1.0158	0.831554	1.24013	0.77095	1.22905	0.379687	0.699423	0.766035	1.47878	0.446298	2.79769	0.947005	1.56912	0.483871	0.616883	0.993506	0.363636	2.02597	1.13033	1.33649	0.739336	0.739336	0.7109	1.3436	1.09272	2.04785	1.4067	0.746411	0.847863	1.80108	1.06329	0.470163
Phlebotomus argentipes	42.8	44.83	36.73	46.85	1.15151	0.832876	0.949228	1.00934	1.08052	1.04328	1.00934	0.818701	0.720465	1.10432	1.15151	1.08052	1.10432	1.046	0.832876	1.04328	0.820513	1.17949	0.62615	1.31891	0.932564	0.839308	0.466282	1.20567	1.39938	1.02496	0.575663	1.16835	0.961151	0.471942	1.39856	1.02578	0.708277	1.11533	0.862958	1.31072	0.976934	1.19107	0.717703	1.33971	0.650718	1.2994	0.802893	1.48282	0.976492
Phlebotomus ariasi	44.65	46.93	38.44	48.56	1.11455	0.758497	1.05574	0.95616	1.06684	1.24483	0.95616	0.709798	0.772236	1.10656	1.11455	1.06684	1.10656	0.9705	0.758497	1.24483	0.731935	1.26807	0.592844	1.17903	0.872613	0.939225	0.472943	0.972531	1.42601	1.1435	0.430493	1.22603	0.80137	0.40411	1.56849	1.15263	1.27895	0.978947	0.505263	1.17632	0.907895	1.1626	1.30144	1.2823	0.755981	1.32432	1.00542	1.04882	0.810127
Phlebotomus duboscqi	38.27	43.59	36.88	34.33	1.16221	0.838004	0.953044	0.952818	1.10491	1.11033	0.952818	0.780272	0.740124	1.0546	1.16221	1.10491	1.0546	1.06741	0.838004	1.11033	1.1914	0.808602	1.21899	1.17237	1.11242	0.519571	0.412993	0.333059	1.67398	0.714734	0.611285	1.58156	0.673759	0.737589	1.00709	1.49107	0.625	1.26786	0.660714	1.375	0.580357	1.56364	0.45933	1.69378	0.411483	1.66543	0.622061	1.29476	0.35443
Phlebotomus papatasi	41.52	48.76	39.16	36.65	1.21616	0.840122	0.901297	0.927995	1.05492	1.18377	0.927995	0.849041	0.722682	1.06444	1.21616	1.05492	1.06444	1.00304	0.840122	1.18377	1.06773	0.932271	0.692762	1.09243	1.20567	0.85263	0.466282	0.579522	1.67442	0.722591	0.60299	1.67283	0.716927	0.699858	0.910384	1.4365	0.972263	1.02482	0.350365	1.50657	0.709489	1.21814	0.880383	1.73206	0.4689	1.57769	0.723327	1.12116	0.35443
Phlebotomus perniciosus	42.38	45.47	36.76	44.92	1.15515	0.755978	0.979822	0.991136	1.02435	1.2156	0.991136	0.746774	0.783216	1.08224	1.15515	1.02435	1.08224	1.05991	0.755978	1.2156	0.937759	1.06224	0.772696	1.23232	0.972531	1.0125	0.406331	0.679439	1.35067	1.20357	0.445765	1.32325	0.786389	0.521739	1.36862	1.09767	1.04186	1.1907	0.474419	1.26512	0.930233	1.19328	1.03349	1.50239	0.660287	1.2769	1.02712	1.09946	0.665461
Rhipicephalus microplus	52.8	55.07	40.32	63.27	1.1477	0.968547	0.912627	0.959836	1.14649	0.900662	0.959836	0.975458	0.752505	0.965232	1.1477	1.14649	0.965232	1.17275	0.968547	0.900662	0.633257	1.36674	0.219819	0.746051	0.806002	1.39218	0.386348	1.83182	0.984163	1.40498	0.61086	0.882265	1.13264	0.453055	1.53204	0.917874	1.10145	0.84058	0.995169	0.7343	1.41063	0.876827	1.27273	1.32057	0.985646	0.715631	1.22966	0.83906	1.08499
Sandfly Naples virus	43.98	48.4	38.13	45.39	0.930973	0.861514	0.968389	1.23954	1.30074	1.08664	1.26918	0.262196	0.665177	1.13067	0.998642	1.30286	1.18428	0.956529	0.807774	1.01543	1.04771	0.952292	1.07645	1.23964	1.23054	0.844414	0.813551	1.2432	1.63749	0.481054	0.881456	1.2792	0.68847	0.597556	1.43478	1.67912	0.519319	1.80435	0.126298	0.976774	0.894145	1.34076	1.07113	1.66507	0.384689	1.41176	0.615552	1.62001	0.116938
Sandfly Sicilian Turkey virus	45.6	48.86	40.66	47.29	0.971715	0.902925	0.923501	1.19051	1.36125	1.052	1.30146	0.196409	0.629751	1.12953	1.02714	1.32693	1.14493	0.943101	0.832903	1.04122	1.0897	0.910299	0.42143	1.15993	1.13329	0.555098	0.941446	1.22788	1.22365	0.968368	0.807984	1.34473	0.868947	0.619716	1.1666	1.56531	0.756071	1.53668	0.0991736	0.621113	1.42166	1.21336	0.667305	1.59968	0.0545455	1.17349	0.726221	1.87583	0.064135
Schmallenberg virus	38.04	42.12	35.94	36.04	0.981813	0.856905	1.11561	0.969087	1.32861	1.01809	0.969087	0.45073	0.824441	1.01931	0.981813	1.32861	1.01931	1.19496	0.856905	1.01809	1.18217	0.817828	1.622	1.1939	1.01139	0.595065	0.903699	0.614826	1.07615	0.625846	1.298	1.10498	1.0873	0.879971	0.927744	1.52187	0.452694	2.06527	0.475636	1.01636	0.468166	1.13475	0.423604	1.79203	0.265072	1.01118	0.734177	2.32429	0.196263
St. Louis encephalitis virus	49.52	52.41	43.89	52.26	0.805961	1.01065	0.950926	0.93925	1.31876	0.88736	1.10595	0.523103	0.445275	0.967195	0.937363	1.49382	1.10689	0.923579	0.859456	0.856168	0.981196	1.0188	0.233474	1.59668	0.701421	0.908917	0.759374	1.84681	1.12535	1.36887	0.505778	0.996202	0.981009	0.348888	1.6739	0.643556	0.499184	1.6407	0.502855	1.10726	1.60644	0.375994	1.00431	2.33828	0.420574	0.794454	1.39421	2.15335	0.716456
Sus scrofa	54.72	56.73	42.44	64.99	1.16663	0.81505	0.860091	1.15597	1.18757	1.24337	1.15597	0.387825	0.68285	0.973576	1.16663	1.18757	0.973576	0.983044	0.81505	1.24337	0.786802	1.2132	0.366364	0.772696	0.746051	1.54539	0.379687	3.0708	0.909502	1.66968	0.420814	0.566154	1.06462	0.338462	2.03077	0.990528	1.50203	0.722598	0.389716	0.771313	1.62382	1.04778	2.11483	1.36842	0.803828	0.832714	1.63472	0.889693	0.556962
Thogto virus	48.45	49.93	39	56.41	0.897517	0.940452	0.926309	1.23967	1.22494	1.09463	1.26745	0.403491	0.673539	1.10628	1.02817	1.27687	1.18296	0.892107	0.811345	1.03728	0.679253	1.32075	0.528786	0.724069	0.958654	1.04991	1.17736	1.75644	0.531232	1.45377	1.015	0.458702	0.954591	0.914786	1.67192	1.58565	0.853809	1.02069	0.352893	0.715827	1.47113	1.27143	1.29123	1.44306	0.386922	0.762271	1.86582	1.27559	0.212538
Tick-borne encephalitis virus	54.35	57.69	45.62	59.74	0.810518	1.08691	0.865723	0.978155	1.29171	0.853077	1.2845	0.552142	0.417584	0.995582	0.846604	1.44285	1.13036	0.90608	0.886029	0.836052	0.804018	1.19598	0.254124	1.44847	1.03615	1.06712	0.33539	2.38337	0.831325	1.33735	0.831325	0.732633	1.08557	0.203449	1.97835	0.647796	0.826045	1.29612	0.524757	1.19779	1.50749	1.09584	0.844019	1.18182	0.638278	0.689126	1.28571	1.3859	1.22929
Toscana virus	45.82	46.63	41.97	48.86	0.935058	0.862153	0.971944	1.22235	1.31914	1.06569	1.27441	0.261551	0.673914	1.13158	0.98861	1.30783	1.16219	0.97984	0.822495	1.00224	0.960101	1.0399	0.642803	1.33312	1.01405	1.03692	1.0236	1.31736	1.10627	0.815777	1.07795	1.12765	0.952625	0.327188	1.59253	1.63937	0.805774	1.52606	0.251932	0.939203	0.837662	1.22167	0.940032	1.73174	0.317703	1.50995	1.23544	1.35961	0.0836649
Venezuelan equine encephalitis virus	50.11	52.48	43.05	54.36	0.784473	0.863205	0.982062	1.04301	1.05027	0.703004	0.921303	0.684281	0.730471	0.832716	0.861534	1.2885	1.05395	0.969293	0.912619	0.785566	0.980392	1.01961	0.494592	1.01583	0.535225	0.668782	0.722071	1.92608	1.20615	0.94718	0.846667	0.610561	0.926293	0.664585	1.79856	0.835186	1.38662	1.31	0.493734	0.683377	1.29109	1.05819	1.11435	1.96029	1.78708	1.18979	1.52514	1.04557	0.653165
Vesicular stomatitis Indiana virus	42.77	46.17	39.93	42.2	0.753454	0.855233	1.06628	1.04802	1.20636	0.952432	1.08015	0.470851	0.6489	1.23022	0.841455	1.21482	1.24885	0.780621	0.761709	0.957654	0.835858	1.16414	1.03341	1.55672	0.998909	0.76417	0.578456	0.915245	1.17328	1.16923	0.657498	1.03049	1.04931	0.964989	0.955215	1.88314	1.2744	1.165	0.310219	0.837664	0.529584	1.25031	0.714258	1.99828	0.729187	1.28398	0.895769	1.4659	0.387559
Vesicular stomatitis New Jersey virus	40.98	46.09	38.01	38.85	1.00201	0.882105	1.08427	0.992686	1.19309	1.1258	1.09616	0.459225	0.679544	1.28619	1.03208	1.20504	1.23924	0.701403	0.739992	1.22813	0.969234	1.03077	1.14306	1.38459	0.859424	0.877543	0.890199	0.758441	1.2437	0.98768	0.768624	1.23773	0.975502	0.677097	1.10967	1.34242	0.89215	1.86422	0.431445	1.09033	0.379428	1.20598	0.771292	2.1977	0.849187	1.20514	0.593707	1.70662	0.546691
West Nile virus	51.13	53.18	44.41	55.81	0.786967	1.03923	0.934893	1.02975	1.30294	0.855839	1.15487	0.571453	0.476147	1.02199	0.883518	1.41594	1.17393	0.924714	0.877251	0.828644	0.915796	1.0842	0.175189	1.54206	0.719073	1.17969	0.659789	1.76355	1.09933	1.26378	0.63689	0.777592	1.08298	0.301171	1.83826	0.663262	0.664301	1.57791	0.573407	1.14889	1.37223	0.827956	0.917225	1.75598	0.443062	0.835174	1.68354	1.64376	0.844485
Western equine encephalitis virus	50.57	52.75	45.86	53.08	0.720854	1.09375	0.958641	1.02356	1.22953	0.743619	1.01532	0.853294	0.794537	0.974581	0.846266	1.20685	1.03612	1.04899	0.976218	0.781922	0.988083	1.01192	0.512244	1.06479	0.822322	0.498922	0.566533	1.6573	1.06571	1.24192	0.69237	0.841335	1.43363	0.727599	0.997433	1.06965	0.76103	1.63135	0.779395	0.580067	1.1785	0.90316	0.812919	2.92344	1.37416	0.784275	1.06835	1.84412	1.22929
Yellow fever virus	49.64	52.82	42.74	53.36	0.816519	0.957863	0.964774	0.995069	1.29826	0.972001	1.23654	0.382002	0.451596	1.02419	0.831883	1.47145	1.15419	0.881193	0.820289	0.885758	1.11005	0.889954	0.154206	1.41616	0.917909	0.91691	0.704419	1.96371	1.06096	1.19129	0.74775	0.965903	0.961857	0.240405	1.83184	1.22605	1.17281	1.56454	0.220109	0.945567	0.870929	1.15812	0.77799	1.56746	0.339713	1.09495	1.07957	1.54828	0.423508
[truncated: 50 more columns]
